# Supplementary material for: Optimizing rWTC-MBTA Vaccine Formulations, Dosing Regimens, and Cryopreservation Techniques to Enhance Anti-Metastatic Immunotherapy
Source: Int J Mol Sci. 2025 Feb 5;26(3):1340. doi: 10.3390/ijms26031340 (PMC11818183; doi:10.3390/ijms26031340)
Supplement: Supplementary file 1 [file ijms-26-01340-s001.zip]

Archive with 1 entries (1 files):
- ijms-3263207-supplementary.pdf
